# Supplementary material for: Detection of Volatile Sulfur Compounds in Mangoes Using Sorptive Extraction Methods
Source: Molecules. 2026 Jun 29;31(13):2276. doi: 10.3390/molecules31132276 (PMC13363637; doi:10.3390/molecules31132276)
Supplement: Supplementary file 1 [file molecules-31-02276-s001.zip]

Archive with 1 entries (1 files):
- molecules-4358682-supplementary.pdf
